# Supplementary material for: Surface Reconstruction in Quasi‐2D Perovskite Films Treated with Cesium Halide Nanocrystals: Halide Exchange or Phase Transformation
Source: Small Sci. 2025 Jul 8;5(9):2500163. doi: 10.1002/smsc.202500163 (PMC12412550; doi:10.1002/smsc.202500163)
Supplement: Supplementary file 1 — Supplementary Material [file SMSC-5-2500163-s001.zip]

Archive with 2 entries (2 files):
- smsc.202500163-sup-0001-suppdata-S1.pdf
- smsc.202500163-sup-0002-suppdata-S2.mp4
